# Supplementary material for: Robust Polyurethane Hydrogels Based on Dynamic Disulfide Bonds and Pendant Tertiary Amines with Room-Temperature Self-Healing and pH Responsiveness
Source: Gels. 2026 Jun 20;12(6):555. doi: 10.3390/gels12060555 (PMC13299447; doi:10.3390/gels12060555)
Supplement: Supplementary file 1 [file gels-12-00555-s001.zip]

Archive with 1 entries (1 files):
- gels-4358633-supplementary.pdf
